# Supplementary material for: Impact of Dextran-Sodium-Sulfate-Induced Enteritis on Murine Cytomegalovirus Reactivation
Source: Viruses. 2022 Nov 22;14(12):2595. doi: 10.3390/v14122595 (PMC9781000; doi:10.3390/v14122595)
Supplement: Supplementary file 1 [file viruses-14-02595-s001.zip]

Archive with 1 entries (1 files):
- viruses-2007919-supplementary.pdf
